# Supplementary material for: AUKAT: Conditional VAE-Driven Augmentation and Neural Modeling of Enzyme Turnover Numbers
Source: Biomolecules. 2026 Jul 18;16(7):1049. doi: 10.3390/biom16071049 (PMC13406586; doi:10.3390/biom16071049)
Supplement: Supplementary file 1 [file biomolecules-16-01049-s001.zip]

Archive with 1 entries (1 files):
- biomolecules-4373031-supplementary.pdf
